# Supplementary material for: A rapid and cost-effective pipeline for digitization of museum specimens with 3D photogrammetry
Source: PLoS One. 2020 Aug 13;15(8):e0236417. doi: 10.1371/journal.pone.0236417 (PMC7425849; doi:10.1371/journal.pone.0236417)
Supplement: S1 Table — (XLSX) [file pone.0236417.s001.xlsx]

## Sheet: Sheet1
Table S1. A list fo the holotypes in each cloud and their relevant information.
Cloud 1
# in cloud	GUID	Species/subspecies	Common Name	type?	Country	State	Locality	Date	Latitude	Longitude
1	MLZ:Bird:4332	Amazona finschi woodi	Lilac-crowned Parrot	holotype	Mexico	Sonora	Guirocoba	1931-05-06	26.9029	-108.695
2	MLZ:Bird:44726	Melanerpes chrysogenys morelensis	Golden-cheeked Woodpecker	holotype	Mexico	Morelos	3 mi S Cuernavaca	1946-10-30	18.8901	-99.2285
3	MLZ:Bird:7009	Momotus mexicanus vanrossemi	Russet-crowned Motmot	holotype	Mexico	Sonora	Chinobampo	1931-02-28	26.9756	-109.299
4	MLZ:Bird:7010	Buthraupis wetmorei	Masked Mountain-Tanager	holotype	Ecuador	Morona-Santiago	Culebrillas Valley, W side Volcan Sangay	1929-08-08	-1.9681	-78.3986
5	MLZ:Bird:27962	Megascops kennicottii suttoni	Western Screech-Owl	holotype	Mexico	Hidalgo	Portezuelo	1940-12-19	20.4872	-99.3061
6	MLZ:Bird:33803	Glaucidium griseiceps occultum	Central American Pygmy-Owl	holotype	Mexico	Oaxaca	Moctum	1941-09-10	17.2478	-96.0049
7	MLZ:Bird:30927	Melozone fusca toroi	Canyon Towhee	holotype	Mexico	Oaxaca	Mitla	1942-01-08	16.9144	-96.3007
8	MLZ:Bird:33136	Arremon brunneinucha parksei	Chestnut-capped Brushfinch	syntype	Mexico	Veracruz	La Gloria, 10 mi SW Presidio	1942-07-15	18.6491	-96.8061
9	MLZ:Bird:20491	Sialia mexicana amabilis	Western Bluebird	holotype	Mexico	Durango	Neveros: 6 km NW La Ciudad	1938-03-27	23.7621	-105.741
10	MLZ:Bird:38584	Aimophila rufescens newmani	Rusty Sparrow	lectotype	Mexico	San Luis Potosi	16 mi E Ciudad del Maiz	1943-10-03	22.4965	-99.4396
11	MLZ:Bird:7040	Lepidocolaptes leucogaster umbrosus	White-striped Woodcreeper	holotype	Mexico	Sonora	canyon, 6 mi E Guirocoba	1933-05-15	26.9008	-108.64
12	MLZ:Bird:56752	Catharus frantzii chiapensis	Ruddy Nightingale-Thrush	syntype	Mexico	Chiapas	5 mi SW Ciudad Las Casas	1954-04-10	16.7062	-92.6898
13	MLZ:Bird:28814	Glaucidium palmarum griscomi	Colima Pygmy-Owl	holotype	Mexico	Guerrero	El Ranch Portrero de Los Indios, 12 mi S Zirandaro	1941-05-31	18.3025	-100.979
14	MLZ:Bird:7027	Cnemathraupis eximia caynocalyptra	Black-chested Mountain-Tanager	holotype	Ecuador	Morona-Santiago	San Luis, near Sangay	1932-07-08	-1.70929	-78.647
15	MLZ:Bird:27079	Dactylortyx thoracicus moorei	Singing Quail	holotype	Mexico	Chiapas	Ocozocoautla: Cerro Brujo	1940-07-02	16.7599	-93.3732
16	MLZ:Bird:30697	Picoides stricklandi aztecus	Strickland's Woodpecker	holotype	Mexico	Mexico	Puerto Lengua de Vaca, 15 mi E Zitacuaro	1941-10-17	19.4351	-100.187
17	MLZ:Bird:18503	Haemorhous mexicanus altitudinis	House Finch	holotype	Mexico	Chihuahua	San Feliz, E Tepetuco	1936-08-20	25.8344	-107.163
18	MLZ:Bird:39121	Aphelocoma unicolor oaxacae	Unicolored Jay	holotype	Mexico	Oaxaca	Moctum	1941-10-18	17.2478	-96.0049
19	MLZ:Bird:17902	Glaucidium palmarum oberholseri	Colima Pygmy-Owl	holotype	Mexico	Sinaloa	Vado Hondo	1937-04-03	24.3967	-106.761
20	MLZ:Bird:5430	Campephilus guatemalensis dorsofasciatus	Pale-billed Woodpecker	holotype	Mexico	Sonora	Guirocoba	1932-02-07	26.9029	-108.695
Cloud 2
# in cloud	GUID	Identified As	Common Name	type?	Country	State	Locality	Date	Latitude	Longitude
1	MLZ:Bird:40604	Eremophila alpestris lactea	Horned Lark	holotype	Mexico	Coahuila	El Tulillo, 3 miles S Hipolito	1944-11-02	25.6652	-101.434
2	MLZ:Bird:4343	Eupsittula canicularis clarae	Orange-fronted Parakeet	holotype	Mexico	Sinaloa	El Molino	1933-11-03	24.5695	-107.665
3	MLZ:Bird:49776	Catharus frantzii confusus	Ruddy Nightingale-Thrush	syntype	Mexico	Puebla	3 mi E Huauchinango	1949-04-08	20.1695	-98.0151
4	MLZ:Bird:49771	Catharus frantzii confusus	Ruddy Nightingale-Thrush	paratype	Mexico	Puebla	3 mi E Huauchinango	1949-04-08	20.1695	-98.0151
5	MLZ:Bird:56729	Catharus frantzii chiapensis	Ruddy Nightingale-Thrush	syntype	Mexico	Chiapas	5 mi SW Ciudad Las Casas	1954-04-10	16.7062	-92.6898
6	MLZ:Bird:22868	Haemorhous mexicanus griscomi	House Finch	holotype	Mexico	Guerrero	Amojileca	1937-04-05	17.5333	-99.6
7	MLZ:Bird:18157	Peucaea carpalis cohaerens	Rufous-winged Sparrow	holotype	Mexico	Sinaloa	Elota	1937-03-25	23.9696	-106.711
8	MLZ:Bird:38560	Aimophila rufescens newmani	Rusty Sparrow	paralectotype	Mexico	San Luis Potosi	16 mi E Ciudad del Maiz	1943-10-01	22.4965	-99.4396
9	MLZ:Bird:8769	Callipepla gambelii friedmanni	Gambel's Quail	holotype	Mexico	Sinaloa	La Reforma	1934-04-13	25.0821	-108.056
10	MLZ:Bird:18596	Spizella passerina atremaeus	Chipping Sparrow	holotype	Mexico	Durango	Los Frailes, on Durango/Chihuahua state line	1937-06-23	25.6413	-106.908
11	MLZ:Bird:25468	Megascops seductus	Balsas Screech-Owl	holotype	Mexico	Michoacan	5 mi NE Apatzingan	1940-02-05	19.1458	-102.321
12	MLZ:Bird:31121	Melozone albicollis parvirostris	White-throated Towhee	holotype	Mexico	Oaxaca	Moctum	1941-09-09	17.2478	-96.0049
13	MLZ:Bird:44716	Turdus rufopalliatus interior	Rufous-backed Robin	syntype	Mexico	Morelos	Tehuixtla	1946-10-17	18.5598	-99.2708
14	MLZ:Bird:30927	Melozone fusca toroi	Canyon Towhee	paratype	Mexico	Oaxaca	Mitla	1942-01-08	16.9144	-96.3007
15	MLZ:Bird:34212	Melozone fusca campoi	Canyon Towhee	holotype	Mexico	Hidalgo	Metztitlan	1942-09-27	20.595	-98.7629
16	MLZ:Bird:17038	Megascops kennicottii sortilegus	Western Screech-Owl	holotype	Mexico	Jalisco	3 mi W Atoyac	1940-02-25	20.0277	-103.605
17	MLZ:Bird:33158	Arremon brunneinucha parkesi	Chestnut-capped Brushfinch	syntype	Mexico	Veracruz	La Gloria, 10 mi SW Presidio	1942-07-03	18.6491	-96.8061
18	MLZ:Bird:33136	Arremon brunneinucha parkesi	Chestnut-capped Brushfinch	syntype	Mexico	Veracruz	La Gloria, 10 mi SW Presidio	1942-07-15	18.6491	-96.8061
19	MLZ:Bird:30405	Pipilo maculatus vulcanorum	Spotted Towhee	not a type	Mexico	Mexico	Puerto Lengua de Vaca, 15 mi E Zitacuaro	1941-10-21	19.4351	-100.187
20	MLZ:Bird:33154	Arremon brunneinucha parkesi	Chestnut-capped Brushfinch	syntype	Mexico	Veracruz	La Gloria, 10 mi SW Presidio	1942-07-02	18.6491	-96.8061
